# Supplementary material for: First record of Cicadellidae (Insecta, Hemiptera, Auchenorrhyncha) from Eocene Sakhalinian amber
Source: Zookeys. 2019 Nov 5;886:127–34. doi: 10.3897/zookeys.886.38828 (PMC6851209; doi:10.3897/zookeys.886.38828)
Supplement: XML Treatment for Sakhalotettix eocenicus [file zookeys.886.38828-treatment2.xml]

<!DOCTYPE tp:taxon-treatment
  PUBLIC "-//TaxonX//DTD Taxonomic Treatment Publishing DTD v0 20100105//EN" "tax-treatment-NSO.dtd">
<tp:taxon-treatment xmlns:tp="http://www.plazi.org/taxpub"><tp:treatment-meta><kwd-group><label>Taxon classification</label><kwd><named-content xmlns:xlink="http://www.w3.org/1999/xlink" content-type="kingdom">Animalia</named-content></kwd><kwd><named-content xmlns:xlink="http://www.w3.org/1999/xlink" content-type="order">Hemiptera</named-content></kwd><kwd><named-content xmlns:xlink="http://www.w3.org/1999/xlink" content-type="family">Cicadellidae</named-content></kwd></kwd-group><mixed-citation publication-type="journal"><person-group><name><surname>Dietrich</surname><given-names>Christopher H.</given-names></name><name><surname>Perkovsky</surname><given-names>Evgeny E.</given-names></name></person-group><article-title>First record of <tp:taxon-name><tp:taxon-name-part taxon-name-part-type="family">Cicadellidae</tp:taxon-name-part></tp:taxon-name> (<tp:taxon-name><tp:taxon-name-part taxon-name-part-type="class">Insecta</tp:taxon-name-part></tp:taxon-name>, <tp:taxon-name><tp:taxon-name-part taxon-name-part-type="order">Hemiptera</tp:taxon-name-part></tp:taxon-name>, <tp:taxon-name><tp:taxon-name-part taxon-name-part-type="suborder">Auchenorrhyncha</tp:taxon-name-part></tp:taxon-name>) from Eocene Sakhalinian amber</article-title><source>Zookeys</source><day>05</day><month>11</month><year>2019</year><volume>886</volume><fpage>127</fpage><lpage>134</lpage><pub-id pub-id-type="doi">10.3897/zookeys.886.38828</pub-id></mixed-citation></tp:treatment-meta><tp:nomenclature><tp:taxon-name><object-id xmlns:xlink="http://www.w3.org/1999/xlink" content-type="arpha" xlink:type="simple">BDBD34EB-0C65-58B7-891B-69A782AD5A1C</object-id>
                <tp:taxon-name-part taxon-name-part-type="genus" reg="Sakhalotettix">Sakhalotettix</tp:taxon-name-part>
                <tp:taxon-name-part taxon-name-part-type="species" reg="eocenicus">eocenicus</tp:taxon-name-part>
                <object-id xmlns:xlink="http://www.w3.org/1999/xlink" content-type="zoobank" xlink:type="simple">http://zoobank.org/3BE52080-FD1E-4704-A98F-CC31E97AB4D0</object-id>
              </tp:taxon-name><tp:taxon-status xmlns:xlink="http://www.w3.org/1999/xlink" xlink:type="simple">sp. nov.</tp:taxon-status><xref ref-type="fig" rid="F1">Figs 1</xref><xref ref-type="fig" rid="F2">, 2</xref></tp:nomenclature><tp:treatment-sec sec-type="description" id="SECID0ERJAC"><title>Description.</title><p>Structural features as in genus description.</p></tp:treatment-sec><tp:treatment-sec sec-type="description" id="SECID0EWJAC"><title>Measurements.</title><p>Body length 4.2 mm; head width 1.3 mm; front femur length 0.8 mm, tibia length 0.95 mm; middle femur length 0.65 mm.</p></tp:treatment-sec><tp:treatment-sec sec-type="material" id="SECID0E2JAC"><title>Material examined.</title><p><bold><italic>Holotype</italic></bold>, female (?) <named-content xmlns:xlink="http://www.w3.org/1999/xlink" content-type="dwc:institutional_code" xlink:type="simple">PIN</named-content> 3387/1085, Starodubskoye, Sakhalinian amber. middle Eocene.</p></tp:treatment-sec><tp:treatment-sec sec-type="etymology" id="SECID0ELKAC"><title>Etymology.</title><p>The species name, <italic><tp:taxon-name><tp:taxon-name-part taxon-name-part-type="genus" reg="Sakhalotettix"/><tp:taxon-name-part taxon-name-part-type="species" reg="eocenicus">eocenicus</tp:taxon-name-part></tp:taxon-name></italic>, refers to the age of the fossil.</p><fig id="F1" position="float" orientation="portrait"><object-id xmlns:xlink="http://www.w3.org/1999/xlink" content-type="doi" xlink:type="simple">10.3897/zookeys.886.38828.figure1</object-id><object-id xmlns:xlink="http://www.w3.org/1999/xlink" content-type="arpha" xlink:type="simple">88845727-B30A-581B-B9D6-53F2A57E37AE</object-id><label>Figure 1.</label><caption><p><italic><tp:taxon-name><tp:taxon-name-part taxon-name-part-type="genus" reg="Sakhalotettix">Sakhalotettix</tp:taxon-name-part> <tp:taxon-name-part taxon-name-part-type="species" reg="eocenicus">eocenicus</tp:taxon-name-part></tp:taxon-name></italic> gen. &amp; sp. nov., holotype female <bold>A</bold> habitus, left ventrolateral view <bold>B</bold> habitus, right ventrolateral vie <bold>C</bold> detail of head and prothorax, left ventrolateral view <bold>D</bold> head and part of thorax, anterodorsal view.</p></caption><graphic xmlns:xlink="http://www.w3.org/1999/xlink" xlink:href="zookeys-886-127-g001.jpg" position="float" orientation="portrait" xlink:type="simple" id="oo_352838.jpg"><uri content-type="original_file" xlink:type="simple">https://binary.pensoft.net/fig/352838</uri></graphic></fig><fig id="F2" position="float" orientation="portrait"><object-id xmlns:xlink="http://www.w3.org/1999/xlink" content-type="doi" xlink:type="simple">10.3897/zookeys.886.38828.figure2</object-id><object-id xmlns:xlink="http://www.w3.org/1999/xlink" content-type="arpha" xlink:type="simple">87B3898F-BD75-5917-85C4-63EFAA7E0CBF</object-id><label>Figure 2.</label><caption><p><italic><tp:taxon-name><tp:taxon-name-part taxon-name-part-type="genus" reg="Sakhalotettix">Sakhalotettix</tp:taxon-name-part> <tp:taxon-name-part taxon-name-part-type="species" reg="eocenicus">eocenicus</tp:taxon-name-part></tp:taxon-name></italic> gen. &amp; sp. nov., holotype female <bold>A</bold> head, proepisternum and right front leg (part), left anterolateral view <bold>B</bold> head, pronotum and front legs, anterodorsal view <bold>C</bold> abdominal sternite VII, ventral view.</p></caption><graphic xmlns:xlink="http://www.w3.org/1999/xlink" xlink:href="zookeys-886-127-g002.jpg" position="float" orientation="portrait" xlink:type="simple" id="oo_352839.jpg"><uri content-type="original_file" xlink:type="simple">https://binary.pensoft.net/fig/352839</uri></graphic></fig></tp:treatment-sec></tp:taxon-treatment>
